# Supplementary material for: Synthesis and Cheminformatics-Directed Antibacterial Evaluation of Echinosulfonic Acid-Inspired Bis-Indole Alkaloids
Source: Molecules. 2024 Jun 12;29(12):2806. doi: 10.3390/molecules29122806 (PMC11206493; doi:10.3390/molecules29122806)
Supplement: Supplementary file 1 [file molecules-29-02806-s001.zip]

Archive with 1 entries (1 files):
- molecules-2983455-supplementary.pdf
